# Supplementary material for: Case Report: Mycosis fungoides as an exclusive manifestation of common variable immunodeficiency in a family with a NFKB2 gene mutation
Source: Front Oncol. 2023 Sep 13;13:1248964. doi: 10.3389/fonc.2023.1248964 (PMC10534963; doi:10.3389/fonc.2023.1248964)
Supplement: SUPPLEMENTARY TABLE 1 — Quality metrics. Information on the quality, number of reads, and percentage of mapped reads. [file Table_1.xlsx]

## Sheet: Hoja1
patient	total bases	total reads	Q20 (%)	Q30(%)	% mapped (hg19)	% properly mapped (hg19)	num of variants
hem3	7,346,265,666	48,650,766	97.1	92.3	99.91	98.87	312847
hem4	7,336,501,704	48,586,104	97.2	92.4	99.91	98.83	301845
